# Supplementary material for: Linking Nitrogen Load to the Structure and Function of Wetland Soil and Rhizosphere Microbial Communities
Source: mSystems. 2018 Jan 30;3(1):e00214-17. doi: 10.1128/mSystems.00214-17 (PMC5790874; doi:10.1128/mSystems.00214-17)
Supplement: TABLE S1 [file sys001182165st1.xlsx]

## Sheet: ST1_samples
Sample	Time	Treatment	Plant	16S_Sequences	OTUs	CO2_fix	CO2_resp	CH4	N2O	Diversity (H')
Initial	T0	NA	NA	338	133	NA	NA	NA	NA	4.67
1	Tm	Low	No	2348	442	-7.12093	-2.952	0.00836761	NA	5.43
2	Tm	Low	No	429	157	-44.3484	42.3744	4.22e-07	NA	4.87
3	Tm	High	Yes	260	94	-54.5858	2.51242	2.62e-06	NA	4.19
4	Tm	High	Yes	290	114	-142.922	43.5095	0.0258196	NA	4.65
5	Tm	Low	Yes	474	114	-7.10111	-11.6438	-9.25e-05	NA	4.71
6	Tm	Low	Yes	746	234	4.81836	4.94629	-6.11e-05	NA	5.11
7	Tm	High	Yes	824	223	-6.12073	-5.43043	-0.00117449	NA	5.01
8	Tm	High	Yes	472	139	0.55617	-2.2343	-6.18e-05	NA	4.58
9	Tm	Low	Yes	1135	259	-30.4882	4.15933	-0.000531822	NA	4.7
10	Tm	Low	Yes	498	148	-78.5965	15.3052	6.12e-16	NA	4.82
11	Tm	Low	No	544	186	-62.2212	-0.459511	0.00474644	NA	4.91
12	Tm	Low	No	3856	607	-96.6741	7.57084	-0.00231138	NA	5.65
13	Tm	High	No	527	184	8.42964	7.5825	0.0031988	NA	4.88
14	Tm	High	No	714	229	-1.74801	5.78102	0.00365225	NA	5.06
15	Tm	High	No	765	234	-0.839717	-0.748351	-0.000561453	NA	4.96
16	Tm	High	No	409	123	-3.53727	-4.15214	0.00112193	NA	4.46
1	Tf	Low	No	1097	289	-6.84293	-32.3978	-1.05e-15	-25.2934	5.27
2	Tf	Low	No	870	217	-117.289	24.9513	16.7287	119.024	4.72
3	Tf	High	Yes	2722	556	-50.7487	-21.4881	2.04e-15	30.8352	5.54
4	Tf	High	Yes	1271	316	-145.629	50.9216	88.841	316.458	5.4
5	Tf	Low	Yes	1415	386	-54.7498	0.906611	1.27e-14	-35.4216	5.32
6	Tf	Low	Yes	1446	348	64.1654	-7.44336	-5.97676	-19.4679	5.39
7	Tf	High	Yes	915	265	-40.2568	-1.90028	9.63845	15.3634	5.29
8	Tf	High	Yes	NA	NA	4.63959	-14.2324	4.13e-15	14.3695	NA
9	Tf	Low	Yes	260	88	-33.5112	-45.4504	-2.11e-16	-32.0402	4.46
10	Tf	Low	Yes	1246	294	-103.363	32.3152	-2.38e-15	147.037	5.12
11	Tf	Low	No	1754	398	-36.605	2.58106	-19.5161	-80.4728	5.52
12	Tf	Low	No	1191	293	-88.5743	17.1598	1.43711	136.134	5.21
13	Tf	High	No	1416	341	37.9385	-3.47617	-1.91196	-40.2395	5.42
14	Tf	High	No	2892	556	19.3876	-0.319559	-4.92513	-20.8344	5.76
15	Tf	High	No	1645	301	2.298	-3.65653	1.01e-15	4.50393	5.13
16	Tf	High	No	679	165	-8.40298	2.74065	3.43808	-24.8553	4.86
NA = Not Available
