# Supplementary material for: Linking Nitrogen Load to the Structure and Function of Wetland Soil and Rhizosphere Microbial Communities
Source: mSystems. 2018 Jan 30;3(1):e00214-17. doi: 10.1128/mSystems.00214-17 (PMC5790874; doi:10.1128/mSystems.00214-17)
Supplement: TABLE S2 [file sys001182165st2.xlsx]

## Sheet: ST2_plant_params
		Mean High	Stdev High	Mean Low	Stdev Low	p-value
Total Plant Biomass DW (g)		165.56	83.2	104.1	44.4	0.302
Root:Shoot DW (g)		4.4	1.1	5.1	2	0.671
Tissue N (ug)		65.01	23.5	26.18	9.03	0.037
C:N	Roots	33.3	3.7	45.6	11.8	0.178
	Shoots	48.7	2.97	63.8	7.1	0.015
	Rhizomes	53.8	7.89	98.2	14.2	0.003
	Total	45.3	10.2	69.3	24.6	0.007
