# Supplementary material for: Linking Nitrogen Load to the Structure and Function of Wetland Soil and Rhizosphere Microbial Communities
Source: mSystems. 2018 Jan 30;3(1):e00214-17. doi: 10.1128/mSystems.00214-17 (PMC5790874; doi:10.1128/mSystems.00214-17)
Supplement: TABLE S3 [file sys001182165st3.xlsx]

## Sheet: ST4_genomes
Time	Reads	Avg_len	Sd_len
Initial (T0)	732265	255	68
4m (Tm)	960900	252	71
4f (Tf)	930713	260	75
16m (Tm)	1138714	250	74
16f (Tf)	1131499	256	70
