# Supplementary material for: Linking Nitrogen Load to the Structure and Function of Wetland Soil and Rhizosphere Microbial Communities
Source: mSystems. 2018 Jan 30;3(1):e00214-17. doi: 10.1128/mSystems.00214-17 (PMC5790874; doi:10.1128/mSystems.00214-17)
Supplement: TABLE S4 [file sys001182165st4.xlsx]

## Sheet: ST5_abbreviations
Gene	Description
amo	Ammonia monooxygenase
hao	Hydroxylamine oxidoreductase
nar	Nitrate reductase
nirK	Copper dependent nitrite reductase
nirS	C-type cytochrome nitrite reductase
norB	Nitric oxide reductase
nosZ	Nitrous oxide reductase
nifH	Nitrogenase reductase
nrfA	Dissimilatory nitrate reduction to ammonium
pmoA	Particulate methane monooxygenase
mmoX	Soluble methane monooxygenase
phnGHI	Phosphonate lyase
mcrA	Methyl coenzyme M reductase
