# Supplementary material for: Linking Nitrogen Load to the Structure and Function of Wetland Soil and Rhizosphere Microbial Communities
Source: mSystems. 2018 Jan 30;3(1):e00214-17. doi: 10.1128/mSystems.00214-17 (PMC5790874; doi:10.1128/mSystems.00214-17)
Supplement: TABLE S5 [file sys001182165st5.xlsx]

## Sheet: Sheet1
	Initial	4m	4f	16m	16f
amoA	200 (0.03)	0 (0)	125 (0.01)	415 (0.04)	376 (0.03)
hao	145 (0.02)	110 (0.01)	132 (0.01)	94 (0.01)	187 (0.02)
mcrA	0 (0)	1 (0.0001)	0 (0)	1 (0.00008)	0 (0)
mmoX	161 (0.02)	262 (0.03)	139 (0.01)	104 (0.01)	129 (0.01)
narG	1022 (0.14)	1005 (0.1)	1113 (0.12)	2250 (0.2)	2115 (0.19)
nifH	200 (0.03)	872 (0.09)	852 (0.09)	227 (0.02)	676 (0.06)
nirK	1025 (0.14)	1119 (0.12)	1140 (0.12)	1487 (0.13)	1250 (0.11)
nor	1202 (0.16)	2729 (0.28)	2667 (0.29)	3227 (0.28)	2903 (0.26)
nosZ	722 (0.1)	1120 (0.12)	1168 (0.13)	2714 (0.24)	2107 (0.19)
nrfA	18 (0.002)	91 (0.01)	43 (0.004)	143 (0.01)	197 (0.02)
nxrA	539 (0.07)	495 (0.05)	561 (0.06)	1085 (0.1)	1114 (0.1)
phnG	105 (0.01)	74 (0.01)	25 (0.002)	25 (0.002)	5 (0.0004)
phnH	25 (0.003)	80 (0.01)	50 (0.01)	10 (0.0008)	7 (0.0006)
phnI	225 (0.03)	87 (0.01)	107 (0.01)	100 (0.01)	108 (0.01)
pmoA	59 (0.01)	25 (0.002)	25 (0.002)	14 (0.001)	54 (0.004)
